# Supplementary material for: Application of Exogenous Iron Alters the Microbial Community Structure and Reduces the Accumulation of Cadmium and Arsenic in Rice (Oryza sativa L.)
Source: Nanomaterials (Basel). 2022 Apr 11;12(8):1311. doi: 10.3390/nano12081311 (PMC9028164; doi:10.3390/nano12081311)
Supplement: Supplementary file 1 [file nanomaterials-12-01311-s001.zip]

Archive with 1 entries (1 files):
- nanomaterials-1653188-supplementary.pdf
